# Supplementary material for: Spherical Aberration-Corrected Metalens for Polarization Multiplexed Imaging
Source: Nanomaterials (Basel). 2021 Oct 20;11(11):2774. doi: 10.3390/nano11112774 (PMC8624245; doi:10.3390/nano11112774)
Supplement: Supplementary file 1 [file nanomaterials-11-02774-s001.zip]

Archive with 1 entries (1 files):
- nanomaterials-1345655-supplementary.pdf
